# Supplementary material for: Notes on Metaphire multitheca (Chen, 1938) (Oligochaeta, Megascolecidae) recorded from Vietnam, with descriptions of two new species
Source: Zookeys. 2015 Jun 1;(506):127–36. doi: 10.3897/zookeys.506.9550 (PMC4467186; doi:10.3897/zookeys.506.9550)
Supplement: XML Treatment for Amynthas [file zookeys.506.9550-treatment1.xml]

<!DOCTYPE tp:taxon-treatment
  PUBLIC "-//TaxonX//DTD Taxonomic Treatment Publishing DTD v0 20100105//EN" "tax-treatment-NSO.dtd">
<tp:taxon-treatment xmlns:tp="http://www.plazi.org/taxpub"><tp:treatment-meta><kwd-group><label>Taxon classification</label><kwd><named-content content-type="kingdom">Animalia</named-content></kwd><kwd><named-content content-type="order">Opisthopora</named-content></kwd><kwd><named-content content-type="family">Megascolecidae</named-content></kwd></kwd-group><mixed-citation publication-type="journal"><person-group><name><surname>Nguyen</surname><given-names>Anh D.</given-names></name><name><surname>Nguyen</surname><given-names>Tung T.</given-names></name></person-group><article-title>Notes on <italic><tp:taxon-name><tp:taxon-name-part taxon-name-part-type="genus">Metaphire</tp:taxon-name-part> <tp:taxon-name-part taxon-name-part-type="species">multitheca</tp:taxon-name-part></tp:taxon-name></italic> (Chen, 1938) (<tp:taxon-name><tp:taxon-name-part taxon-name-part-type="subclass">Oligochaeta</tp:taxon-name-part></tp:taxon-name>, <tp:taxon-name><tp:taxon-name-part taxon-name-part-type="family">Megascolecidae</tp:taxon-name-part></tp:taxon-name>) recorded from Vietnam, with descriptions of two new species</article-title><source>Zookeys</source><day>1</day><month>6</month><year>2015</year><volume>2015</volume><issue>506</issue><fpage>127</fpage><lpage>136</lpage><pub-id pub-id-type="doi">10.3897/zookeys.506.9550</pub-id></mixed-citation></tp:treatment-meta><tp:nomenclature><label>Genus</label><tp:taxon-name>
                            <tp:taxon-name-part taxon-name-part-type="genus">Amynthas</tp:taxon-name-part>
                        </tp:taxon-name><tp:taxon-authority>Kinberg, 1867</tp:taxon-authority><tp:nomenclature-citation-list><tp:nomenclature-citation><tp:taxon-name><tp:taxon-name-part taxon-name-part-type="genus">Amynthas</tp:taxon-name-part></tp:taxon-name><comment> Kinberg, 1867: 97 et <italic><tp:taxon-name><tp:taxon-name-part taxon-name-part-type="genus">Amyntas</tp:taxon-name-part></tp:taxon-name></italic> (laps. praeocc.) pg. 101.</comment></tp:nomenclature-citation><tp:nomenclature-citation><tp:taxon-name><tp:taxon-name-part taxon-name-part-type="genus">Amyntas</tp:taxon-name-part></tp:taxon-name><comment> (part) – <xref ref-type="bibr" rid="B2">Beddard 1900a</xref>: 612.</comment></tp:nomenclature-citation><tp:nomenclature-citation><tp:taxon-name><tp:taxon-name-part taxon-name-part-type="genus">Nitocris</tp:taxon-name-part></tp:taxon-name><comment> Kinberg, 1867: 102 (praeocc.).</comment></tp:nomenclature-citation><tp:nomenclature-citation><tp:taxon-name><tp:taxon-name-part taxon-name-part-type="genus">Pheretima</tp:taxon-name-part></tp:taxon-name><comment> – <xref ref-type="bibr" rid="B13">Michaelsen 1900</xref>: 234.</comment></tp:nomenclature-citation><tp:nomenclature-citation><tp:taxon-name><tp:taxon-name-part taxon-name-part-type="genus">Perichaeta</tp:taxon-name-part></tp:taxon-name><comment> (part praeocc.) – <xref ref-type="bibr" rid="B1">Beddard 1895</xref>: 388.</comment></tp:nomenclature-citation><tp:nomenclature-citation><tp:taxon-name><tp:taxon-name-part taxon-name-part-type="genus">Promegascolex</tp:taxon-name-part></tp:taxon-name><comment> Cognetti, 1922 (part see <xref ref-type="bibr" rid="B7">Blakemore et al. 2007</xref>)</comment></tp:nomenclature-citation><tp:nomenclature-citation><tp:taxon-name><tp:taxon-name-part taxon-name-part-type="genus">Pheretima</tp:taxon-name-part> (<tp:taxon-name-part taxon-name-part-type="subgenus">Pheretima</tp:taxon-name-part>)</tp:taxon-name><comment> (part) – <xref ref-type="bibr" rid="B15">Michaelsen 1928</xref>: 8; <xref ref-type="bibr" rid="B16">Michaelsen 1934</xref>: 15.</comment></tp:nomenclature-citation><tp:nomenclature-citation><tp:taxon-name><tp:taxon-name-part taxon-name-part-type="genus">Amynthas</tp:taxon-name-part></tp:taxon-name><comment> – <xref ref-type="bibr" rid="B22">Sims and Easton 1972</xref>: 211; <xref ref-type="bibr" rid="B4">Blakemore 2002</xref>: 149, <xref ref-type="bibr" rid="B5">2007</xref>, <xref ref-type="bibr" rid="B6">2008</xref>.</comment></tp:nomenclature-citation><!--PageBreak--></tp:nomenclature-citation-list></tp:nomenclature><tp:treatment-sec sec-type="Type species"><title>Type species.</title><p><italic><tp:taxon-name><tp:taxon-name-part taxon-name-part-type="genus">Amynthas</tp:taxon-name-part> <tp:taxon-name-part taxon-name-part-type="species">aeruginosus</tp:taxon-name-part></tp:taxon-name></italic> Kinberg, 1867, by monotypy.</p></tp:treatment-sec><tp:treatment-sec sec-type="Distribution"><title>Distribution.</title><p>Widely distributed in the Oriental region, and also found in Australasian and Oceanian regions (<xref ref-type="bibr" rid="B22">Sims and Easton 1972</xref>) and distributed worldwide (<xref ref-type="bibr" rid="B4">Blakemore 2002</xref>, <xref ref-type="bibr" rid="B5">2007</xref>).</p></tp:treatment-sec><tp:treatment-sec sec-type="Remarks"><title>Remarks.</title><p>Members of the genus can be easily recognized by the presence of intestinal caeca near xxvii, the absence of copulatory pouches, and often by absence of micronephridia on spermathecal ducts. It is noted that about 500+ nominal species have been recorded, but a considerable number are likely synonyms (<xref ref-type="bibr" rid="B4">Blakemore 2002</xref>, <xref ref-type="bibr" rid="B5">2007</xref>).</p></tp:treatment-sec><ref-list><ref id="B2"><mixed-citation xmlns:xlink="http://www.w3.org/1999/xlink" xlink:type="simple"><person-group><name name-style="western"><surname>Beddard</surname><given-names>FE</given-names></name></person-group> (<year>1900a</year>) <article-title>A revision of the earthworms of the genus <tp:taxon-name><tp:taxon-name-part taxon-name-part-type="genus">Amyntas</tp:taxon-name-part> (<tp:taxon-name-part taxon-name-part-type="subgenus">Perichaeta</tp:taxon-name-part>)</tp:taxon-name>.</article-title> <source>Proceedings of the Zoological Society of London</source> <volume>1900</volume>: <fpage>609</fpage>–<lpage>652</lpage>.</mixed-citation></ref><ref id="B13"><mixed-citation xmlns:xlink="http://www.w3.org/1999/xlink" xlink:type="simple"><person-group><name name-style="western"><surname>Michaelsen</surname><given-names>W</given-names></name></person-group> (<year>1900</year>) <article-title><tp:taxon-name><tp:taxon-name-part taxon-name-part-type="subclass">Oligochaeta</tp:taxon-name-part></tp:taxon-name>.</article-title> <source>Das Tierreich</source> <volume>10</volume>: <fpage>1</fpage>–<lpage>575</lpage>.</mixed-citation></ref><ref id="B1"><mixed-citation xmlns:xlink="http://www.w3.org/1999/xlink" xlink:type="simple"><person-group><name name-style="western"><surname>Beddard</surname><given-names>FE</given-names></name></person-group> (<year>1895</year>) <source>A monograph of the order <tp:taxon-name><tp:taxon-name-part taxon-name-part-type="subclass">Oligochaeta</tp:taxon-name-part></tp:taxon-name></source>. <publisher-name>The Clarendon Press</publisher-name>, <publisher-loc>Oxford</publisher-loc>, <size units="page">769 pp</size>. doi: <ext-link ext-link-type="doi" xlink:href="10.5962/bhl.title.28557" xlink:type="simple">10.5962/bhl.title.28557</ext-link></mixed-citation></ref><ref id="B7"><mixed-citation xmlns:xlink="http://www.w3.org/1999/xlink" xlink:type="simple"><person-group><name name-style="western"><surname>Blakemore</surname><given-names>RJ</given-names></name><name name-style="western"><surname>Csuzdi</surname><given-names>Cs</given-names></name><name name-style="western"><surname>Ito</surname><given-names>M</given-names></name><name name-style="western"><surname>Kaneko</surname><given-names>N</given-names></name><name name-style="western"><surname>Paoletti</surname><given-names>MG</given-names></name><name name-style="western"><surname>Spiridonov</surname><given-names>SE</given-names></name><name name-style="western"><surname>Uchida</surname><given-names>T</given-names></name><name name-style="western"><surname>Van Praagh</surname><given-names>B</given-names></name></person-group> (<year>2007</year>) <article-title><tp:taxon-name><tp:taxon-name-part taxon-name-part-type="genus">Megascolex</tp:taxon-name-part> (<tp:taxon-name-part taxon-name-part-type="subgenus">Promegascolex</tp:taxon-name-part>) <tp:taxon-name-part taxon-name-part-type="species">mekongianus</tp:taxon-name-part></tp:taxon-name> Cognetti, 1922: its extent, ecology and allocation to <italic><tp:taxon-name><tp:taxon-name-part taxon-name-part-type="genus">Amynthas</tp:taxon-name-part></tp:taxon-name></italic> (<tp:taxon-name><tp:taxon-name-part taxon-name-part-type="subclass">Oligochaeta</tp:taxon-name-part></tp:taxon-name>: <tp:taxon-name><tp:taxon-name-part taxon-name-part-type="family">Megascolecidae</tp:taxon-name-part></tp:taxon-name>).</article-title> <source>Opuscula Zoologica</source> <volume>36</volume>: <fpage>19</fpage>–<lpage>30</lpage>. <ext-link ext-link-type="uri" xlink:href="http://opuscula.elte.hu/PDF/Tomus36/3_Blakemore.pdf" xlink:type="simple">http://opuscula.elte.hu/PDF/Tomus36/3_Blakemore.pdf</ext-link></mixed-citation></ref><ref id="B15"><mixed-citation xmlns:xlink="http://www.w3.org/1999/xlink" xlink:type="simple"><person-group><name name-style="western"><surname>Michaelsen</surname><given-names>W</given-names></name></person-group> (<year>1928</year>) <article-title>Die Oligochäten Borneos.</article-title> <source>Arkiv för Zoologi</source> <volume>20</volume>(<issue>A3</issue>): <fpage>1</fpage>–<lpage>60</lpage>.</mixed-citation></ref><ref id="B16"><mixed-citation xmlns:xlink="http://www.w3.org/1999/xlink" xlink:type="simple"><person-group><name name-style="western"><surname>Michaelsen</surname><given-names>W</given-names></name></person-group> (<year>1934</year>) <article-title><tp:taxon-name><tp:taxon-name-part taxon-name-part-type="subclass">Oligochaeta</tp:taxon-name-part></tp:taxon-name> from Sarawak.</article-title> <source>Quarterly Journal of Microscopical Science</source> <volume>77</volume>: <fpage>1</fpage>–<lpage>47</lpage>.</mixed-citation></ref><ref id="B22"><mixed-citation xmlns:xlink="http://www.w3.org/1999/xlink" xlink:type="simple"><person-group><name name-style="western"><surname>Sims</surname><given-names>RW</given-names></name><name name-style="western"><surname>Easton</surname><given-names>EG</given-names></name></person-group> (<year>1972</year>) <article-title>A numerical revision of the earthworm genus <italic><tp:taxon-name><tp:taxon-name-part taxon-name-part-type="genus">Pheretima</tp:taxon-name-part></tp:taxon-name></italic> auct. (<tp:taxon-name><tp:taxon-name-part taxon-name-part-type="family">Megascolecidae</tp:taxon-name-part></tp:taxon-name>: <tp:taxon-name><tp:taxon-name-part taxon-name-part-type="subclass">Oligochaeta</tp:taxon-name-part></tp:taxon-name>) with the recognition of new genera and an appendix on the earthworms collected by the Royal Society North Borneo Expedition.</article-title> <source>Biological Journal of the Linnean Society</source> <volume>4</volume>: <fpage>169</fpage>–<lpage>268</lpage>. doi: <ext-link ext-link-type="doi" xlink:href="10.1111/j.1095-8312.1972.tb00694.x" xlink:type="simple">10.1111/j.1095-8312.1972.tb00694.x</ext-link></mixed-citation></ref><ref id="B4"><mixed-citation xmlns:xlink="http://www.w3.org/1999/xlink" xlink:type="simple"><person-group><name name-style="western"><surname>Blakemore</surname><given-names>RJ</given-names></name></person-group> (<year>2002</year>) <source>Cosmopolitan Earthworms – an Eco-Taxonomic Guide to the Peregrine Species of the World</source>. <edition>2nd Ed.</edition> <publisher-name>VermEcology</publisher-name>, <publisher-loc>PO BOX 414 Kippax, ACT 2615, Australia</publisher-loc>.</mixed-citation></ref><ref id="B5"><mixed-citation xmlns:xlink="http://www.w3.org/1999/xlink" xlink:type="simple"><person-group><name name-style="western"><surname>Blakemore</surname><given-names>RJ</given-names></name></person-group> (<year>2007</year>) <source>Updated checklist of Pheretimoids (<tp:taxon-name><tp:taxon-name-part taxon-name-part-type="subclass">Oligochaeta</tp:taxon-name-part></tp:taxon-name>: <tp:taxon-name><tp:taxon-name-part taxon-name-part-type="family">Megascolecidae</tp:taxon-name-part></tp:taxon-name>: Pheretima auct.) taxa</source>. <ext-link ext-link-type="uri" xlink:href="http://www.annelida.net/earthworm/Pheretimoids.pdf" xlink:type="simple">http://www.annelida.net/earthworm/Pheretimoids.pdf</ext-link> [<date-in-citation content-type="access-date">accessed 26 August 2014</date-in-citation>]</mixed-citation></ref><ref id="B6"><mixed-citation xmlns:xlink="http://www.w3.org/1999/xlink" xlink:type="simple"><person-group><name name-style="western"><surname>Blakemore</surname><given-names>RJ</given-names></name></person-group> (<year>2008</year>) <source>List of earthworms from Cambodia, Laos, and Vietnam</source>. <ext-link ext-link-type="uri" xlink:href="http://www.annelida.net/earthworm/Vietnam%20+%20Laos%20+%20Cambodia1.xls" xlink:type="simple">http://www.annelida.net/earthworm/Vietnam%20+%20Laos%20+%20Cambodia1.xls</ext-link> [<date-in-citation content-type="access-date">accessed 26 August 2014</date-in-citation>]</mixed-citation></ref></ref-list></tp:taxon-treatment>
