# Supplementary material for: Notes on Metaphire multitheca (Chen, 1938) (Oligochaeta, Megascolecidae) recorded from Vietnam, with descriptions of two new species
Source: Zookeys. 2015 Jun 1;(506):127–36. doi: 10.3897/zookeys.506.9550 (PMC4467186; doi:10.3897/zookeys.506.9550)
Supplement: XML Treatment for Amynthas erroneous [file zookeys.506.9550-treatment2.xml]

<!DOCTYPE tp:taxon-treatment
  PUBLIC "-//TaxonX//DTD Taxonomic Treatment Publishing DTD v0 20100105//EN" "tax-treatment-NSO.dtd">
<tp:taxon-treatment xmlns:tp="http://www.plazi.org/taxpub"><tp:treatment-meta><kwd-group><label>Taxon classification</label><kwd><named-content content-type="kingdom">Animalia</named-content></kwd><kwd><named-content content-type="order">Opisthopora</named-content></kwd><kwd><named-content content-type="family">Megascolecidae</named-content></kwd></kwd-group><mixed-citation publication-type="journal"><person-group><name><surname>Nguyen</surname><given-names>Anh D.</given-names></name><name><surname>Nguyen</surname><given-names>Tung T.</given-names></name></person-group><article-title>Notes on <italic><tp:taxon-name><tp:taxon-name-part taxon-name-part-type="genus">Metaphire</tp:taxon-name-part> <tp:taxon-name-part taxon-name-part-type="species">multitheca</tp:taxon-name-part></tp:taxon-name></italic> (Chen, 1938) (<tp:taxon-name><tp:taxon-name-part taxon-name-part-type="subclass">Oligochaeta</tp:taxon-name-part></tp:taxon-name>, <tp:taxon-name><tp:taxon-name-part taxon-name-part-type="family">Megascolecidae</tp:taxon-name-part></tp:taxon-name>) recorded from Vietnam, with descriptions of two new species</article-title><source>Zookeys</source><day>1</day><month>6</month><year>2015</year><volume>2015</volume><issue>506</issue><fpage>127</fpage><lpage>136</lpage><pub-id pub-id-type="doi">10.3897/zookeys.506.9550</pub-id></mixed-citation></tp:treatment-meta><tp:nomenclature><tp:taxon-name>
                            <tp:taxon-name-part taxon-name-part-type="genus">Amynthas</tp:taxon-name-part>
                            <tp:taxon-name-part taxon-name-part-type="species">erroneous</tp:taxon-name-part>
                            <object-id xmlns:xlink="http://www.w3.org/1999/xlink" content-type="zoobank" xlink:type="simple">http://zoobank.org/27A9F82B-A620-4EEC-83A7-28B849954C1A</object-id>
                        </tp:taxon-name><tp:taxon-status xmlns:xlink="http://www.w3.org/1999/xlink" xlink:type="simple">sp. n.</tp:taxon-status><xref ref-type="fig" rid="F1">Fig. 1</xref><xref ref-type="table" rid="T1">, Table 1</xref><tp:nomenclature-citation-list><tp:nomenclature-citation><tp:taxon-name><tp:taxon-name-part taxon-name-part-type="genus">Pheretima</tp:taxon-name-part> <tp:taxon-name-part taxon-name-part-type="species">multitheca</tp:taxon-name-part> <tp:taxon-name-part taxon-name-part-type="subspecies">multitheca</tp:taxon-name-part></tp:taxon-name><comment> – <xref ref-type="bibr" rid="B17">Nguyen 1994</xref>: 53; <xref ref-type="bibr" rid="B20">Pham 1995</xref>: 68; <xref ref-type="bibr" rid="B11">Huynh 2005a</xref>: 89; <xref ref-type="bibr" rid="B12">Huynh 2005b</xref>: 20; <xref ref-type="bibr" rid="B18">Nguyen and Tran 2008</xref>: 185; <xref ref-type="bibr" rid="B21">Pham 2010</xref>: 63.</comment></tp:nomenclature-citation><tp:nomenclature-citation><tp:taxon-name>Non <tp:taxon-name-part taxon-name-part-type="genus">Pheretima</tp:taxon-name-part> <tp:taxon-name-part taxon-name-part-type="species">multitheca</tp:taxon-name-part></tp:taxon-name><comment> Chen, 1938: 383, fig. 2.</comment></tp:nomenclature-citation></tp:nomenclature-citation-list></tp:nomenclature><tp:treatment-sec sec-type="Material examined"><title>Material examined.</title><p><italic>Holotype.</italic> 1C (CTU–EW 071.02–h01) taro garden, Duc Pho commune (<named-content xmlns:xlink="http://www.w3.org/1999/xlink" content-type="dwc:verbatimCoordinates" xlink:type="simple">108°57'9"E, 14°48'18"N</named-content>), elevation of 5 m a.s.l., Pho Minh district, Quang Ngai province, Vietnam, 15 April 1995, coll. Huynh Thi Kim Hoi. <italic>Paratypes.</italic> 13C (CTU–EW 071.02–p02) same data as for holotype. <italic>Further material.</italic> 8C (SORC–V.153.01) garden, Duc Pho town, Pho Minh, Quang Ngai, 15 April 1995, coll. Huynh Thi Kim Hoi. Fixed in formalin.</p><fig id="F1" position="float" orientation="portrait"><label>Figure 1.</label><caption><p><italic><tp:taxon-name><tp:taxon-name-part taxon-name-part-type="genus">Amynthas</tp:taxon-name-part> <tp:taxon-name-part taxon-name-part-type="species">erroneous</tp:taxon-name-part></tp:taxon-name></italic> sp. n., holotype. <bold>A</bold> Male pore region (mp = male pore; gm = genital markings) <bold>B</bold> Spermathecae, right side on intersegment 7/8 (am = ampulla; dv = diverticulum) <bold>C</bold> Prostate gland (ag = accessory gland) <bold>D</bold> Intestinal caecum <bold>E–F</bold> Transverse body section of segment xviii, male pore (<bold>E</bold>), accessory glands (<bold>F</bold>). Scale bars = 1 mm.</p></caption><graphic xmlns:xlink="http://www.w3.org/1999/xlink" xlink:href="zookeys-506-127-g001.jpg" position="float" orientation="portrait" xlink:type="simple" id="oo_44529.jpg"/></fig></tp:treatment-sec><tp:treatment-sec sec-type="Diagnosis"><title>Diagnosis.</title><p>Medium-size worm. First dorsal pore in 11/12 or 12/13. Prostomium 1/3 epilobous. Multiple spermathecal pores lateroventral in intersegments 5/6/7/8/9. Male pores located in xviii, without copulatory pouches. Two pairs of crescentic genital markings in xviii. Holandric. Testis sacs not separated. Intestinal caeca simple, within xxvii-xxv. Septa 8/9/10 absent.</p></tp:treatment-sec><tp:treatment-sec sec-type="Etymology"><title>Etymology.</title><p>To emphasize the misidentification of the species as <italic><tp:taxon-name><tp:taxon-name-part taxon-name-part-type="genus">Pheretima</tp:taxon-name-part> <tp:taxon-name-part taxon-name-part-type="species">multitheca</tp:taxon-name-part></tp:taxon-name></italic>.</p></tp:treatment-sec><tp:treatment-sec sec-type="Description"><title>Description.</title><p><italic>External characters</italic>: Body cylindrical, medium size. Length 112–150 mm, diameter 3.81–5.0 mm, segments 119–150, weight 1.61–2.94 g. Body coloration uniformly brown. Setae perichaetine, more concentrated ventrally; preclitellar setae sparser than postclitellar setae, 42–46 in v, 37–65 in viii, 61–71 in xxv, 42–72 in xxx, 10–16 between male porophores in xviii; setal distance aa=2ab, zz=1.5zy. First dorsal pore in 12/13, rarely in 11/12. Prostomium ⅓ epilobous. Clitellum annular, xiv-¾xvi, darkish brown, smooth and without setae and dorsal pores. Female pore single, mid-ventral in xiv.</p><p>Spermathecal pores round and small, multiple, lateroventral in intersegments 5/6/7/8/9, sometimes invisible. No genital markings in spermathecal region.</p><p>Male pores located in porophores in xviii, without copulatory pouches; ventral distance between male porophores about 0.28× body circumference. Two pairs of large, crescentic genital markings in xviii, located in front of and behind male porophores.</p><p><italic>Internal characters</italic>: Septa 6/7/8 thickened, 8/9/10 absent, and 10/11/12/13 relatively thickened. Oesophageal gizzard after 7/8, pear-shaped. Intestinal origin at xv; caeca simple, within xxvii–xxv. Last hearts in xiii. Pharyngeal micronephridia developed in 4/5/6. Lymph glands present from xvii, rarely xvi, and lobulated. Typhlosole simple, lamelliform.</p><p>Spemathecae variable, 21–27 altogether in 5/6/7/8/9: 2–4 in 5/6, 4–6 in 6/7, 5–7 in 7/8 and 6–8 in 8/9. Spermathecal ampulla large, oval; duct about ⅓, rarely as much as ½ the length of the ampulla. Diverticula irregularly sinusoidal, folded onto itself several times, enlarged distally, about half length of ampulla; stalk attached to base of duct of ampulla. No accessory glands.</p><p>Holandric. Testis sacs not separated, developed in x and xi. Seminal vesicles well developed within xi–xii, yellowish white. Oviduct poorly developed on septum 12/13 posteriorly; a pair of ovaries in xiii. Prostate glands racemose, paired in xvii–xix; prostatic ducts C-shaped. Two accessory glands present.</p></tp:treatment-sec><tp:treatment-sec sec-type="DNA"><title>DNA.</title><p>COI barcode data not yet available.</p></tp:treatment-sec><tp:treatment-sec sec-type="Habitat and ecology"><title>Habitat and ecology.</title><p>The species was found in soils in which old growth trees had been grown. No other ecological data had been recorded.</p></tp:treatment-sec><tp:treatment-sec sec-type="Distribution"><title>Distribution.</title><p>Previous misidentifications of <italic><tp:taxon-name><tp:taxon-name-part taxon-name-part-type="genus">Pheretima</tp:taxon-name-part> <tp:taxon-name-part taxon-name-part-type="species">multitheca</tp:taxon-name-part> <tp:taxon-name-part taxon-name-part-type="subspecies">multitheca</tp:taxon-name-part></tp:taxon-name></italic> were from Quang Tri (Quang Tri town); Thua Thien Hue (Huong Tra; Hue; Nam Dong; Phu Loc); Danang; Quang Nam (Que Son); Quang Ngai (Quang Ngai city; Duc Pho); Binh Dinh; Dak Nong (Ta Dung Mts.) (<xref ref-type="bibr" rid="B17">Nguyen 1994</xref>, <xref ref-type="bibr" rid="B20">Pham 1995</xref>, <xref ref-type="bibr" rid="B21">2010</xref>, <xref ref-type="bibr" rid="B11">Huynh 2005a</xref>, <xref ref-type="bibr" rid="B12">2005b</xref>, <xref ref-type="bibr" rid="B18">Nguyen and Tran 2008</xref>).</p></tp:treatment-sec><tp:treatment-sec sec-type="Remarks"><title>Remarks.</title><p>This new species was previously misidentified as <italic><tp:taxon-name><tp:taxon-name-part taxon-name-part-type="genus">Pheretima</tp:taxon-name-part> <tp:taxon-name-part taxon-name-part-type="species">multitheca</tp:taxon-name-part> <tp:taxon-name-part taxon-name-part-type="subspecies">multitheca</tp:taxon-name-part></tp:taxon-name></italic> Chen, 1938 (= <italic><tp:taxon-name><tp:taxon-name-part taxon-name-part-type="genus">Metaphire</tp:taxon-name-part> <tp:taxon-name-part taxon-name-part-type="species">multitheca</tp:taxon-name-part></tp:taxon-name></italic>), which was originally known only from Hainan Island. Both species share multiple spermathecal pores per segment and presence of intestinal caeca. However, <italic><tp:taxon-name><tp:taxon-name-part taxon-name-part-type="genus">Amynthas</tp:taxon-name-part> <tp:taxon-name-part taxon-name-part-type="species">erroneous</tp:taxon-name-part></tp:taxon-name></italic> sp. n. has multiple spermathecal pores in intersegments 5/6/7/8/9, and lacks copulatory pouches while <italic><tp:taxon-name><tp:taxon-name-part taxon-name-part-type="genus">Metaphire</tp:taxon-name-part> <tp:taxon-name-part taxon-name-part-type="species">multitheca</tp:taxon-name-part></tp:taxon-name></italic> (Chen, 1938) has multiple spermathecal pores located behind setal rings of segments vi, vii, viii, and presence of copulatory pouches. The new species is also fairly similar to <italic><tp:taxon-name><tp:taxon-name-part taxon-name-part-type="genus">Metaphire</tp:taxon-name-part> <tp:taxon-name-part taxon-name-part-type="species">multitheca</tp:taxon-name-part> <tp:taxon-name-part taxon-name-part-type="subspecies">dipapillata</tp:taxon-name-part></tp:taxon-name></italic> (Thai &amp; Tran, 1986), now <italic><tp:taxon-name><tp:taxon-name-part taxon-name-part-type="genus">Metaphire</tp:taxon-name-part> <tp:taxon-name-part taxon-name-part-type="species">dipapillata</tp:taxon-name-part></tp:taxon-name></italic> stat. n.; both species have multiple spermathecal pores in intersegments 5/6/7/8/9, and genital markings associated with the male pores. However, <italic><tp:taxon-name><tp:taxon-name-part taxon-name-part-type="genus">Amynthas</tp:taxon-name-part> <tp:taxon-name-part taxon-name-part-type="species">erroneous</tp:taxon-name-part></tp:taxon-name></italic> sp. n. lacks copulatory pouches and has two pairs of crescentic genital markings in xviii, whereas <italic><tp:taxon-name><tp:taxon-name-part taxon-name-part-type="genus">Metaphire</tp:taxon-name-part> <tp:taxon-name-part taxon-name-part-type="species">dipapillata</tp:taxon-name-part></tp:taxon-name></italic> has copulatory pouches and only a pair of genital markings in 17/18, located in front of male porophores. Marker characters of three species, <italic><tp:taxon-name><tp:taxon-name-part taxon-name-part-type="genus">Amynthas</tp:taxon-name-part> <tp:taxon-name-part taxon-name-part-type="species">erroneous</tp:taxon-name-part></tp:taxon-name></italic>, <italic><tp:taxon-name><tp:taxon-name-part taxon-name-part-type="genus">Metaphire</tp:taxon-name-part> <tp:taxon-name-part taxon-name-part-type="species">dipapillata</tp:taxon-name-part></tp:taxon-name></italic> and <italic><tp:taxon-name><tp:taxon-name-part taxon-name-part-type="genus">Metaphire</tp:taxon-name-part> <tp:taxon-name-part taxon-name-part-type="species">multitheca</tp:taxon-name-part></tp:taxon-name></italic> are presented in Table <xref ref-type="table" rid="T1">1</xref>.</p><table-wrap id="T1" position="float" orientation="portrait"><label>Table 1.</label><caption><p>Marker characters of three species, <italic><tp:taxon-name><tp:taxon-name-part taxon-name-part-type="genus">Amynthas</tp:taxon-name-part> <tp:taxon-name-part taxon-name-part-type="species">erroneous</tp:taxon-name-part></tp:taxon-name></italic> sp. n., <italic><tp:taxon-name><tp:taxon-name-part taxon-name-part-type="genus">Metaphire</tp:taxon-name-part> <tp:taxon-name-part taxon-name-part-type="species">dipapillata</tp:taxon-name-part></tp:taxon-name></italic> (Thai &amp; Tran, 1986), stat. n., and <italic><tp:taxon-name><tp:taxon-name-part taxon-name-part-type="genus">Metaphire</tp:taxon-name-part> <tp:taxon-name-part taxon-name-part-type="species">multitheca</tp:taxon-name-part></tp:taxon-name></italic> (Chen, 1938).</p></caption><table rules="all"><tbody><tr><th rowspan="1" colspan="1">No</th><th rowspan="1" colspan="1">Characters</th><th rowspan="1" colspan="1"><italic><tp:taxon-name><tp:taxon-name-part taxon-name-part-type="genus">Amynthas</tp:taxon-name-part> <tp:taxon-name-part taxon-name-part-type="species">erroneous</tp:taxon-name-part></tp:taxon-name></italic></th><th rowspan="1" colspan="1"><italic><tp:taxon-name><tp:taxon-name-part taxon-name-part-type="genus">Metaphire</tp:taxon-name-part> <tp:taxon-name-part taxon-name-part-type="species">dipapillata</tp:taxon-name-part></tp:taxon-name></italic></th><th rowspan="1" colspan="1"><italic><tp:taxon-name><tp:taxon-name-part taxon-name-part-type="genus">Metaphire</tp:taxon-name-part> <tp:taxon-name-part taxon-name-part-type="species">multitheca</tp:taxon-name-part></tp:taxon-name></italic></th></tr><tr><td rowspan="1" colspan="1">1</td><td rowspan="1" colspan="1">Length (mm)</td><td rowspan="1" colspan="1">112–150 mm</td><td rowspan="1" colspan="1">115–180 mm</td><td rowspan="1" colspan="1">155 mm</td></tr><tr><td rowspan="1" colspan="1">2</td><td rowspan="1" colspan="1">Diameter (mm)</td><td rowspan="1" colspan="1">3.81–5.0 mm</td><td rowspan="1" colspan="1">5–7 mm</td><td rowspan="1" colspan="1">7 mm</td></tr><tr><td rowspan="1" colspan="1">3</td><td rowspan="1" colspan="1">Weight</td><td rowspan="1" colspan="1">1.61–2.94 g</td><td rowspan="1" colspan="1">4.2–7.0 g</td><td rowspan="1" colspan="1">?</td></tr><tr><td rowspan="1" colspan="1">4</td><td rowspan="1" colspan="1">Segments</td><td rowspan="1" colspan="1">119–150</td><td rowspan="1" colspan="1">103–124</td><td rowspan="1" colspan="1">95</td></tr><tr><td rowspan="1" colspan="1">5</td><td rowspan="1" colspan="1">Setae between male porophores</td><td rowspan="1" colspan="1">10–16</td><td rowspan="1" colspan="1">10–11</td><td rowspan="1" colspan="1">4</td></tr><tr><td rowspan="1" colspan="1">6</td><td rowspan="1" colspan="1">Coloration</td><td rowspan="1" colspan="1">uniformly brown</td><td rowspan="1" colspan="1">Dorsa whitish grey, ventra paler</td><td rowspan="1" colspan="1">Dorsa darkish grey, ventra paler</td></tr><tr><td rowspan="1" colspan="1"/><td rowspan="1" colspan="1">Clitellum</td><td rowspan="1" colspan="1">xiv–¾xvi</td><td rowspan="1" colspan="1">xiv–xvi</td><td rowspan="1" colspan="1">xiv–xvi</td></tr><tr><td rowspan="1" colspan="1">7</td><td rowspan="1" colspan="1">Prostomium</td><td rowspan="1" colspan="1">⅓ epilobous</td><td rowspan="1" colspan="1">epilobous</td><td rowspan="1" colspan="1">⅓ epilobous</td></tr><tr><td rowspan="1" colspan="1">8</td><td rowspan="1" colspan="1">First dorsal pore</td><td rowspan="1" colspan="1">12/13, rarely 11/12</td><td rowspan="1" colspan="1">11/12</td><td rowspan="1" colspan="1">12/13</td></tr><tr><td rowspan="1" colspan="1">9</td><td rowspan="1" colspan="1">Spermathecal pores</td><td rowspan="1" colspan="1">Multiple in 5/6/7/8/9</td><td rowspan="1" colspan="1">Multiple in 5/6/7/8/9</td><td rowspan="1" colspan="1">Multiple in vi, vii, viii</td></tr><tr><td rowspan="1" colspan="1">10</td><td rowspan="1" colspan="1">GM near spermathecae</td><td rowspan="1" colspan="1">Absent</td><td rowspan="1" colspan="1">Absent</td><td rowspan="1" colspan="1">Absent</td></tr><tr><td rowspan="1" colspan="1">11</td><td rowspan="1" colspan="1">GM in male region</td><td rowspan="1" colspan="1">Two pairs in xviii</td><td rowspan="1" colspan="1">A pair in 17/18</td><td rowspan="1" colspan="1">Two pairs in xviii</td></tr><tr><td rowspan="1" colspan="1">12</td><td rowspan="1" colspan="1">Copulatory pouches</td><td rowspan="1" colspan="1">Absent</td><td rowspan="1" colspan="1">Present</td><td rowspan="1" colspan="1">Present</td></tr><tr><td rowspan="1" colspan="1">13</td><td rowspan="1" colspan="1">Spermathecae</td><td rowspan="1" colspan="1">21–27</td><td rowspan="1" colspan="1">30–40</td><td rowspan="1" colspan="1">30–32</td></tr><tr><td rowspan="1" colspan="1">14</td><td rowspan="1" colspan="1">Male sexual system</td><td rowspan="1" colspan="1">Holandric</td><td rowspan="1" colspan="1">Holandric</td><td rowspan="1" colspan="1">Holandric</td></tr><tr><td rowspan="1" colspan="1">15</td><td rowspan="1" colspan="1">Pharyngeal micronephridia</td><td rowspan="1" colspan="1">4/5/6</td><td rowspan="1" colspan="1">5/6/7/8</td><td rowspan="1" colspan="1">5/6/7</td></tr><tr><td rowspan="1" colspan="1">16</td><td rowspan="1" colspan="1">Septa 8/9/10</td><td rowspan="1" colspan="1">Absent</td><td rowspan="1" colspan="1">Absent</td><td rowspan="1" colspan="1">Absent</td></tr></tbody></table></table-wrap><p>The new species is also distinguished from other 5/6/7/8/9 polythecate species such as <!--PageBreak--><italic><tp:taxon-name><tp:taxon-name-part taxon-name-part-type="genus">Polypheretima</tp:taxon-name-part> <tp:taxon-name-part taxon-name-part-type="species">bifaria</tp:taxon-name-part></tp:taxon-name></italic> (Michaelsen, 1924) from New Guinea, <italic><tp:taxon-name><tp:taxon-name-part taxon-name-part-type="genus">Polypheretima</tp:taxon-name-part> <tp:taxon-name-part taxon-name-part-type="species">polytheca</tp:taxon-name-part></tp:taxon-name></italic> (Beddard, 1900b) from Malay penisula, <italic><tp:taxon-name><tp:taxon-name-part taxon-name-part-type="genus">Polypheretima</tp:taxon-name-part> <tp:taxon-name-part taxon-name-part-type="species">koyana</tp:taxon-name-part></tp:taxon-name></italic> Michaelsen, 1934 from Sarawak, and <italic><tp:taxon-name><tp:taxon-name-part taxon-name-part-type="genus">Metapheretima</tp:taxon-name-part> <tp:taxon-name-part taxon-name-part-type="species">elrondi</tp:taxon-name-part></tp:taxon-name></italic> Easton, 1979 from New Guinea by having intestinal caeca. Althought it shares with <italic><tp:taxon-name><tp:taxon-name-part taxon-name-part-type="genus">Amynthas</tp:taxon-name-part> <tp:taxon-name-part taxon-name-part-type="species">bleckwenni</tp:taxon-name-part></tp:taxon-name></italic> (Ude, 1925) from Borneo the multiple spermathecae at 5/6/7/8/9, and having intestinal caeca, the new species differs from <italic><tp:taxon-name><tp:taxon-name-part taxon-name-part-type="genus">Amynthas</tp:taxon-name-part> <tp:taxon-name-part taxon-name-part-type="species">bleckwenni</tp:taxon-name-part></tp:taxon-name></italic> in having two pairs of crescentic genital markings in front of and behind male pores on xviii.</p><p>We herein raised the subspecies <italic><tp:taxon-name><tp:taxon-name-part taxon-name-part-type="genus">Metaphire</tp:taxon-name-part> <tp:taxon-name-part taxon-name-part-type="species">multitheca</tp:taxon-name-part> <tp:taxon-name-part taxon-name-part-type="subspecies">dipapillata</tp:taxon-name-part></tp:taxon-name></italic> to full rank as <italic><tp:taxon-name><tp:taxon-name-part taxon-name-part-type="genus">Metaphire</tp:taxon-name-part> <tp:taxon-name-part taxon-name-part-type="species">dipapillata</tp:taxon-name-part></tp:taxon-name></italic> stat. n., and also restore <italic><tp:taxon-name><tp:taxon-name-part taxon-name-part-type="genus">Metaphire</tp:taxon-name-part> <tp:taxon-name-part taxon-name-part-type="species">multitheca</tp:taxon-name-part> <tp:taxon-name-part taxon-name-part-type="subspecies">multitheca</tp:taxon-name-part></tp:taxon-name></italic> as <italic><tp:taxon-name><tp:taxon-name-part taxon-name-part-type="genus">Metaphire</tp:taxon-name-part> <tp:taxon-name-part taxon-name-part-type="species">multitheca</tp:taxon-name-part></tp:taxon-name></italic>.</p><p>The new species is widely distributed in central parts and highlands of Vietnam. Surprisingly, it has never yet been found in northern and southern Vietnam.</p></tp:treatment-sec><ref-list><ref id="B17"><mixed-citation xmlns:xlink="http://www.w3.org/1999/xlink" xlink:type="simple"><person-group><name name-style="western"><surname>Nguyen</surname><given-names>VT</given-names></name></person-group> (<year>1994</year>) <source>The earthworm fauna of Binh Tri Thien region</source>.  <comment>PhD dissertation in Zoology</comment>. <publisher-name>Hanoi National University of Education</publisher-name>, <publisher-loc>Hanoi</publisher-loc>, <size units="page">193 pp</size>.</mixed-citation></ref><ref id="B20"><mixed-citation xmlns:xlink="http://www.w3.org/1999/xlink" xlink:type="simple"><person-group><name name-style="western"><surname>Pham</surname><given-names>THH</given-names></name></person-group> (<year>1995</year>) <source>The earthworm fauna of Quang Nam - Da Nang. PhD dissertation in Zoology.</source> <publisher-name>Hanoi National University of Education</publisher-name>, <publisher-loc>Hanoi</publisher-loc>, <size units="page">180 pp</size>.</mixed-citation></ref><ref id="B11"><mixed-citation xmlns:xlink="http://www.w3.org/1999/xlink" xlink:type="simple"><person-group><name name-style="western"><surname>Huynh</surname><given-names>TKH</given-names></name></person-group> (<year>2005a</year>) <source>The earthworm fauna of southern part of central Vietnam and their potential usages.</source> <publisher-name>Medicine Publishing House</publisher-name>, <publisher-loc>Hanoi</publisher-loc>, <size units="page">189 pp</size>.</mixed-citation></ref><ref id="B12"><mixed-citation xmlns:xlink="http://www.w3.org/1999/xlink" xlink:type="simple"><person-group><name name-style="western"><surname>Huynh</surname><given-names>TKH</given-names></name></person-group> (<year>2005b</year>) <article-title>Results of studies on earthworms and other mesofauna groups in the Ta Dung mountain area, Dac Nong province.</article-title> <source>TAP CHI SINH HOC</source> <volume>27</volume>(<issue>4</issue>): <fpage>19</fpage>–<lpage>27</lpage>.</mixed-citation></ref><ref id="B18"><mixed-citation xmlns:xlink="http://www.w3.org/1999/xlink" xlink:type="simple"><person-group><name name-style="western"><surname>Nguyen</surname><given-names>VT</given-names></name><name name-style="western"><surname>Tran</surname><given-names>NH</given-names></name></person-group> (<year>2008</year>) <article-title>The species composition and distribution characteristics of earthworms in the south of Binh Dinh province.</article-title> <source>Journal of Science, Hue University</source> <volume>49</volume>: <fpage>183</fpage>–<lpage>189</lpage>.</mixed-citation></ref><ref id="B21"><mixed-citation xmlns:xlink="http://www.w3.org/1999/xlink" xlink:type="simple"><person-group><name name-style="western"><surname>Pham</surname><given-names>THH</given-names></name></person-group> (<year>2010</year>) <article-title>The diversity of earthworms in Danang city.</article-title> <source>Journal of Science and Technology, Danang University</source> <volume>5</volume>(<issue>40</issue>): <fpage>60</fpage>–<lpage>69</lpage>.</mixed-citation></ref></ref-list></tp:taxon-treatment>
